# Supplementary material for: Colony Suppression and Possible Colony Elimination of the Subterranean Termites Coptotermes formosanus and Reticulitermes speratus by Discontinuous Soil Treatment Using a Diluent of Fipronil Suspension Concentrate
Source: Insects. 2021 Apr 8;12(4):334. doi: 10.3390/insects12040334 (PMC8068406; doi:10.3390/insects12040334)
Supplement: Supplementary file 1 [file insects-12-00334-s001.zip]

Archive with 6 entries (6 files):
- TableS1.docx
- TableS2.docx
- TableS3.docx
- TableS4.docx
- TableS5.docx
- TableS6.docx
